# Supplementary material for: Comprehensive Analysis of Cetuximab Critical Quality Attributes: Impact of Handling on Antigen-Antibody Binding
Source: Pharmaceutics. 2024 Sep 19;16(9):1222. doi: 10.3390/pharmaceutics16091222 (PMC11435379; doi:10.3390/pharmaceutics16091222)
Supplement: Supplementary file 1 [file pharmaceutics-16-01222-s001.zip]

Archive with 1 entries (1 files):
- pharmaceutics-3151885-supplementary.pdf
